# Supplementary material for: Intra-Laboratory Evaluation of DNA Extraction Methods and Assessment of a Droplet Digital PCR for the Detection of Xanthomonas citri pv. citri on Different Citrus Species
Source: Int J Mol Sci. 2022 Apr 29;23(9):4975. doi: 10.3390/ijms23094975 (PMC9105834; doi:10.3390/ijms23094975)
Supplement: Supplementary file 1 [file ijms-23-04975-s001.zip]

Archive with 1 entries (1 files):
- ijms-1642514-supplementary-done.pdf
